# Supplementary material for: Grape Seed Proanthocyanidin Extract Prevents Ovarian Aging by Inhibiting Oxidative Stress in the Hens
Source: Oxid Med Cell Longev. 2018 Jan 9;2018:9390810. doi: 10.1155/2018/9390810 (PMC5818927; doi:10.1155/2018/9390810)
Supplement: Supplementary Materials — Figure 1: Effects of D-gal at different doses on ovarian tissue morphology. Scale bar: 50 μm. Representative morphology of ovarian tissues after 72 h of culture in the control, 1.25 mg/mL D-gal, 2.5 mg/mL D-gal, and 5 mg/mL D-gal groups which were performed by H&E staining. Scale bar: 50 μm. Figure 2: Effects of D-gal at different doses on ovarian somatic cell proliferation. After the incorporation with BrdU for 24 h, the BrdU-positive cells were compared in the control, 1.25 mg/mL D-gal, 2.5 mg/mL D-gal, and 5 mg/mL D-gal groups. Scale bar: 20 μm. DAPI staining was performed to stain the nucleus. Figure 3: Effects of D-gal at different doses on ovarian somatic cell proliferation. After the incorporation with BrdU for 24 h, the BrdU-positive cells were compared in the control, 1.25 mg/mL D-gal, 2.5 mg/mL D-gal, and 5 mg/mL D-gal groups. Scale bar: 20 μm. DAPI staining was performed to stain the nucleus. Figure 4: Protective effects of lycopene at different doses on D-gal-induced ovarian morphology change were determined by H&E staining. Scale bar: 50 μm. Figure 5: Protective effects of GSPE at different doses on D-gal-induced ovarian cell proliferation decline which were determined by BrdU staining. Scale bar: 20 μm. DAPI staining was performed to stain the nucleus. Figure 6: Protective effects of GSPE at different doses on D-gal-induced ovarian cell proliferation decline which were determined by BrdU staining. Scale bar: 20 μm. DAPI staining was performed to stain the nucleus. [file 9390810.f1.zip]

Archive with 6 entries (6 files):
- Supplementary Figure 1_OMCL_2098654.psd
- Supplementary Figure 2_OMCL_2098655.psd
- Supplementary Figure 3_OMCL_2098657.psd
- Supplementary Figure 4_OMCL_2098658.psd
- Supplementary Figure 5_OMCL_2098659.psd
- Supplementary Figure 6_OMCL_2098660.psd
